# Supplementary material for: Genomic patterns and characterizations of chromosomally-encoded mcr-1 in Escherichia coli populations
Source: Gut Pathog. 2020 Nov 28;12:55. doi: 10.1186/s13099-020-00393-2 (PMC7700713; doi:10.1186/s13099-020-00393-2)
Supplement: Supplementary file 4 — Additional file 4: Appendix. [file 13099_2020_393_MOESM4_ESM.xlsx]

## Sheet: Sheet1
Strain	Year of isolation	Country	Origin	Species	Sequencing strategy	Chromosome_Accession	Plasmid_Accession	Reference
YH17185	2018	China	Chicken faeces	Escherichia coli	Illumina PE400	GCF_002941765.1	/	Within-host heterogeneity and flexibility of mcr-1 transmission in chicken gut
YH17167	2018	China	Chicken faeces	Escherichia coli	Illumina PE400	GCF_002941405.1	/	Within-host heterogeneity and flexibility of mcr-1 transmission in chicken gut
YH17153	2018	China	Chicken faeces	Escherichia coli	Illumina PE400	GCF_002941545.1	/	Within-host heterogeneity and flexibility of mcr-1 transmission in chicken gut
YH17154	2018	China	Chicken faeces	Escherichia coli	Illumina PE400	GCF_002941905.1	/	Within-host heterogeneity and flexibility of mcr-1 transmission in chicken gut
YH17192	2018	China	Chicken faeces	Escherichia coli	Illumina PE400	GCF_002941065.1	/	Within-host heterogeneity and flexibility of mcr-1 transmission in chicken gut
L73	2017	China	Goose	Escherichia coli	PacBio	CP033378	CP033379, CP033380	Chromosome-mediated mcr-1 in Escherichia coli strain L73 from a goose
SZM531-1	2016	China	Razor clam	Escherichia coli	Illumina PE150	GCA_002270115.1	/	Genetic basis of chromosomally-encoded mcr-1 gene
SZH3951	2016	China	Human	Escherichia coli	PacBio	GCA_002270225.1	/	Genetic basis of chromosomally-encoded mcr-1 gene
SZM537-1	2016	China	Pork	Escherichia coli	Illumina PE150	GCA_002270165.1	/	Genetic basis of chromosomally-encoded mcr-1 gene
SZM489-1	2016	China	Fish	Escherichia coli	Illumina PE150	GCA_002270155.1	/	Genetic basis of chromosomally-encoded mcr-1 gene
SZH29-1	2016	China	Human	Escherichia coli	Illumina PE150	GCA_002270125.1	/	Genetic basis of chromosomally-encoded mcr-1 gene
SZM457-1	2016	China	Pork	Escherichia coli	Illumina PE150	GCA_002270245.1	/	Genetic basis of chromosomally-encoded mcr-1 gene
SZM334-1	2016	China	Pork	Escherichia coli	Illumina PE150	GCA_002270255.1	/	Genetic basis of chromosomally-encoded mcr-1 gene
SZM584-1	2016	China	Pork	Escherichia coli	Illumina PE150	GCA_002270175.1	/	Genetic basis of chromosomally-encoded mcr-1 gene
728	2017	China	Chicken faeces	Escherichia coli	Illumina PE150	MOKW00000000.1	/	Comprehensive resistome analysis reveals the prevalence of NDM and MCR-1 in Chinese poultry production
RL465	2016	Germany	Chicken meat	Escherichia coli	Illumina PE150	FLKU01000080.1	/	Chromosomal Locations of mcr-1 and blaCTX-M-15 in Fluoroquinolone-Resistant Escherichia coli ST410
CG05C.C1	2017	Vietnam	Chicken faeces	Escherichia coli	Illumina PE150	FLZM00000000.1 (GCA_900094015.1)	/	Zoonotic Transmission of mcr-1 Colistin Resistance Gene from Small-Scale Poultry Farms, Vietnam
IHIT27728	2017	Germany	Reptile	Escherichia coli	Illumina PE150	MACN00000000.1	/	Imported reptiles as a risk factor for the global distribution of Escherichia coli harbouring the colistin resistance gene mcr-1.
CG05C.C2	2017	Vietnam	Chicken faeces	Escherichia coli	Illumina PE150	FLZI00000000.1	/	Zoonotic Transmission of mcr-1 Colistin Resistance Gene from Small-Scale Poultry Farms, Vietnam
S51	2015	Switzerland(improted from Germany)	Raw chicken meat	Escherichia coli	PacBio	GCA_001660565.1	/	Draft Genome Sequence of Escherichia coli S51, a Chicken Isolate Harboring a Chromosomally Encoded mcr-1 Gene.
BJ10	2016	China	Human liver ascites	Escherichia coli	Illumina PE150	LWQZ00000000.1	/	Detection of mcr-1 colistin resistance gene in carbapenem-resistant Enterobacteriaceae (CRE) from different hospitals in China
EC590	2016	Malaysia	Human urine	Escherichia coli	PacBio	CP016182.2	/	Emergence of mcr-1-mediated colistin resistance in Escherichia coli in Malaysia.
U16_0259	2016	Poland	Pig faeces	Escherichia coli	Miseq	ERX2277398 (SRA) ERS2055691	/	Occurrence and Characterization of mcr-1-Positive Escherichia coli Isolated From Food-Producing Animals in Poland, 2011–2016
2017.01.04CC	2017	Vietnam	Healthy human carrier	Escherichia coli	Nanopore	AP021891	/	High Prevalence of Colistin-Resistant Escherichia coli with Chromosomally Carried mcr-1 in Healthy Residents in Vietnam
2018-01-1CC	2018	Vietnam	Healthy human carrier	Escherichia coli	Nanopore	AP021892	/	High Prevalence of Colistin-Resistant Escherichia coli with Chromosomally Carried mcr-1 in Healthy Residents in Vietnam
2018.02.02CC	2018	Vietnam	Healthy human carrier	Escherichia coli	Nanopore	AP021896	AP021897	High Prevalence of Colistin-Resistant Escherichia coli with Chromosomally Carried mcr-1 in Healthy Residents in Vietnam
2018-06-4CC	2018	Vietnam	Healthy human carrier	Escherichia coli	Nanopore	AP021897	/	High Prevalence of Colistin-Resistant Escherichia coli with Chromosomally Carried mcr-1 in Healthy Residents in Vietnam
2018-10-1CC	2018	Vietnam	Healthy human carrier	Escherichia coli	Nanopore	AP021894	/	High Prevalence of Colistin-Resistant Escherichia coli with Chromosomally Carried mcr-1 in Healthy Residents in Vietnam
2018-11-3CC	2018	Vietnam	Healthy human carrier	Escherichia coli	Nanopore	AP021895	/	High Prevalence of Colistin-Resistant Escherichia coli with Chromosomally Carried mcr-1 in Healthy Residents in Vietnam
2017.15.01CC	2017	Vietnam	Healthy human carrier	Escherichia coli	Nanopore	AP021890	/	High Prevalence of Colistin-Resistant Escherichia coli with Chromosomally Carried mcr-1 in Healthy Residents in Vietnam
SYSUSCAA247	2016	China	Pig faeces	Escherichia coli	Illumina PE150	SAMN14968775	/	Dynamics of mcr-1 prevalence and mcr-1-positive Escherichia coli after the cessation of colistin use as a feed additive for animals in China: a prospective cross-sectional and whole genome sequencing-based molecular epidemiological study
SYSUSCAA248	2016	China	Pig faeces	Escherichia coli	Illumina PE150	SAMN15150488	/	Dynamics of mcr-1 prevalence and mcr-1-positive Escherichia coli after the cessation of colistin use as a feed additive for animals in China: a prospective cross-sectional and whole genome sequencing-based molecular epidemiological study
SYSUSCAA531	2016	China	Pig faeces	Escherichia coli	Illumina PE150	SAMN15150489	/	Dynamics of mcr-1 prevalence and mcr-1-positive Escherichia coli after the cessation of colistin use as a feed additive for animals in China: a prospective cross-sectional and whole genome sequencing-based molecular epidemiological study
SYSUSCAC061	2016	China	Healthy human carrier	Escherichia coli	Illumina PE150	SAMN15150490	/	Dynamics of mcr-1 prevalence and mcr-1-positive Escherichia coli after the cessation of colistin use as a feed additive for animals in China: a prospective cross-sectional and whole genome sequencing-based molecular epidemiological study
SYSUSCAC125	2016	China	Healthy human carrier	Escherichia coli	Illumina PE150	SAMN15150491	/	Dynamics of mcr-1 prevalence and mcr-1-positive Escherichia coli after the cessation of colistin use as a feed additive for animals in China: a prospective cross-sectional and whole genome sequencing-based molecular epidemiological study
SYSUSCAC126	2016	China	Healthy human carrier	Escherichia coli	Illumina PE150	SAMN15150492	/	Dynamics of mcr-1 prevalence and mcr-1-positive Escherichia coli after the cessation of colistin use as a feed additive for animals in China: a prospective cross-sectional and whole genome sequencing-based molecular epidemiological study
SYSUSCAC129	2016	China	Healthy human carrier	Escherichia coli	Illumina PE150	SAMN15150493	/	Dynamics of mcr-1 prevalence and mcr-1-positive Escherichia coli after the cessation of colistin use as a feed additive for animals in China: a prospective cross-sectional and whole genome sequencing-based molecular epidemiological study
SYSUSCAC136	2016	China	Healthy human carrier	Escherichia coli	Illumina PE150	SAMN15150494	/	Dynamics of mcr-1 prevalence and mcr-1-positive Escherichia coli after the cessation of colistin use as a feed additive for animals in China: a prospective cross-sectional and whole genome sequencing-based molecular epidemiological study
SYSUSCAC148	2016	China	Healthy human carrier	Escherichia coli	Illumina PE150	SAMN15150495	/	Dynamics of mcr-1 prevalence and mcr-1-positive Escherichia coli after the cessation of colistin use as a feed additive for animals in China: a prospective cross-sectional and whole genome sequencing-based molecular epidemiological study
SYSUSCAD210	2016	China	Colonized patient	Escherichia coli	Illumina PE150	SAMN15150496	/	Dynamics of mcr-1 prevalence and mcr-1-positive Escherichia coli after the cessation of colistin use as a feed additive for animals in China: a prospective cross-sectional and whole genome sequencing-based molecular epidemiological study
SYSUSCAD217	2016	China	Colonized patient	Escherichia coli	Illumina PE150	SAMN15150497	/	Dynamics of mcr-1 prevalence and mcr-1-positive Escherichia coli after the cessation of colistin use as a feed additive for animals in China: a prospective cross-sectional and whole genome sequencing-based molecular epidemiological study
SYSUSCAD220	2016	China	Colonized patient	Escherichia coli	Illumina PE150	SAMN15150498	/	Dynamics of mcr-1 prevalence and mcr-1-positive Escherichia coli after the cessation of colistin use as a feed additive for animals in China: a prospective cross-sectional and whole genome sequencing-based molecular epidemiological study
SYSUSCAH095	2016	China	Food	Escherichia coli	Illumina PE150	SAMN15150499	/	Dynamics of mcr-1 prevalence and mcr-1-positive Escherichia coli after the cessation of colistin use as a feed additive for animals in China: a prospective cross-sectional and whole genome sequencing-based molecular epidemiological study
SYSUSCAH100	2016	China	Food	Escherichia coli	Illumina PE150	SAMN15150500	/	Dynamics of mcr-1 prevalence and mcr-1-positive Escherichia coli after the cessation of colistin use as a feed additive for animals in China: a prospective cross-sectional and whole genome sequencing-based molecular epidemiological study
SYSUSCAH101	2016	China	Food	Escherichia coli	Illumina PE150	SAMN15150501	/	Dynamics of mcr-1 prevalence and mcr-1-positive Escherichia coli after the cessation of colistin use as a feed additive for animals in China: a prospective cross-sectional and whole genome sequencing-based molecular epidemiological study
SYSUSCAH103	2016	China	Food	Escherichia coli	Illumina PE150	SAMN15150502	/	Dynamics of mcr-1 prevalence and mcr-1-positive Escherichia coli after the cessation of colistin use as a feed additive for animals in China: a prospective cross-sectional and whole genome sequencing-based molecular epidemiological study
SYSUSCBC041	2017	China	Healthy human carrier	Escherichia coli	Illumina PE150	SAMN15150503	/	Dynamics of mcr-1 prevalence and mcr-1-positive Escherichia coli after the cessation of colistin use as a feed additive for animals in China: a prospective cross-sectional and whole genome sequencing-based molecular epidemiological study
SYSUSCBC082	2017	China	Healthy human carrier	Escherichia coli	Illumina PE150	SAMN15150504	/	Dynamics of mcr-1 prevalence and mcr-1-positive Escherichia coli after the cessation of colistin use as a feed additive for animals in China: a prospective cross-sectional and whole genome sequencing-based molecular epidemiological study
SYSUSCBC085	2017	China	Healthy human carrier	Escherichia coli	Illumina PE150	SAMN15150505	/	Dynamics of mcr-1 prevalence and mcr-1-positive Escherichia coli after the cessation of colistin use as a feed additive for animals in China: a prospective cross-sectional and whole genome sequencing-based molecular epidemiological study
SYSUSCBG010	2017	China	Environment	Escherichia coli	Illumina PE150	SAMN15150506	/	Dynamics of mcr-1 prevalence and mcr-1-positive Escherichia coli after the cessation of colistin use as a feed additive for animals in China: a prospective cross-sectional and whole genome sequencing-based molecular epidemiological study
SYSUSCBH136	2017	China	Food	Escherichia coli	Illumina PE150	SAMN15150507	/	Dynamics of mcr-1 prevalence and mcr-1-positive Escherichia coli after the cessation of colistin use as a feed additive for animals in China: a prospective cross-sectional and whole genome sequencing-based molecular epidemiological study
SYSUSCBH176	2017	China	Food	Escherichia coli	Illumina PE150	SAMN15150508	/	Dynamics of mcr-1 prevalence and mcr-1-positive Escherichia coli after the cessation of colistin use as a feed additive for animals in China: a prospective cross-sectional and whole genome sequencing-based molecular epidemiological study
SYSUSCCA320	2018	China	Pig faeces	Escherichia coli	Illumina PE150	SAMN15150509	/	Dynamics of mcr-1 prevalence and mcr-1-positive Escherichia coli after the cessation of colistin use as a feed additive for animals in China: a prospective cross-sectional and whole genome sequencing-based molecular epidemiological study
SYSUSCCB1903	2018	China	Pig faeces	Escherichia coli	Illumina PE150	SAMN15150510	/	Dynamics of mcr-1 prevalence and mcr-1-positive Escherichia coli after the cessation of colistin use as a feed additive for animals in China: a prospective cross-sectional and whole genome sequencing-based molecular epidemiological study
